# Supplementary material for: Application of HB17, an Arabidopsis class II homeodomain-leucine zipper transcription factor, to regulate chloroplast number and photosynthetic capacity
Source: J Exp Bot. 2013 Sep 4;64(14):4479–90. doi: 10.1093/jxb/ert261 (PMC3808327; doi:10.1093/jxb/ert261)
Supplement: Supplementary Data [file supp_ert261_jexbot102095_file001.xlsx]

## Sheet: Sheet1
Journal of Experimental Botany
Application of AtHB17, an Arabidopsis class II homeodomain leucine zipper transcription factor, to regulate chloroplast number and photosynthetic capacity
Graham J. Hymus, Suqin Cai, Elizabeth A. Kohl,Hans E. Holtan, Colleen M. Marion, Shiv Tiwari, Don R. Maszle, Marjorie R. Lundgren, Melissa C. Hong, Namitha Channa, Paul Loida, Rebecca Thompson, J. Philip Taylor, Elena Rice Peter P. Repetti, Oliver J. Ratcliffe, T. Lynne Reuber, Robert A. Creelman
Supplemental Table 1:
Genes found to be significantly regulated, where the Benjamini-Hochberg corrected p-value is less than 0.05 and the fold-change is greater than 1.3, are shown. Each row represents a locus, and in cases where multiple probesets map to the same locus the values corresponding to the probeset with the smallest p-value are presented. In cases where the probeset do not target a locus distinctly, the pr…
athb17-1 vs. Col-0: Quiescent center enriched
Gene Name(s)	Locus	Fold Change	Ratio p-value	Intensity		Gene Description	Probeset
				Experimental	Control
AT2G23450	AT2G23450	2.72433	0.0408496	0.208935	0.070373	protein kinase family protein	MBI3702_44945.3_at
AT4G17750	AT4G17750	2.60607	0.0331017	0.533961	0.200435	native protein is a trimer, interacts with HSP70, also with TBP, DNA interaction is modulated by phosphorylation and is heat-shock inducible -- HSF1 (HEAT SHOCK FACTOR 1); DNA binding / protein binding / transcription factor	MBI3702_54751.31_at
AT5G23730	AT5G23730	2.57415	0.0360845	0.384397	0.139422	nucleotide binding	MBI3702_58211.3_at
AT2G01640	AT2G01640	2.54308	8.46722e-08	0.930975	0.363665	unknown protein	MBI3702_43599.3_at
ATHB-2	AT4G16780	2.40721	1.03331e-06	6.08593	2.43933	AT4G16780 Encodes a homeodomain-leucine zipper protein that is rapidly and strongly induced by changes in the ratio of red to far-red light. It is also involved in cell expansion and cell proliferation and in the response to auxin. -- ATHB-2 (ARABIDOPSIS THALIANA HOMEOBOX PROTEIN 2); DNA binding / protein homodimerization/ sequence-specific DNA binding / transcription factor	MBI3702_35184.8_a_at
AT3G05050	AT3G05050	2.331	0.000137697	0.742277	0.318316	protein kinase family protein	MBI3702_49391.3_at
AT1G31070	AT1G31070	2.30031	0.000459441	0.265908	0.112342	UDP-N-acetylglucosamine pyrophosphorylase-related	MBI3702_36792.31_at
AT5G15790	AT5G15790	2.25463	0.0294576	0.656666	0.280589	zinc finger (C3HC4-type RING finger) family protein	MBI3702_58921.21_at
AtHAT2	AT5G47370	2.2315	3.04237e-15	20.6461	9.26939	AT5G47370 homeobox-leucine zipper genes induced by auxin, but not by other phytohormones. Plays opposite roles in the shoot and root tissues in regulating auxin-mediated morphogenesis. -- HAT2; DNA binding / transcription factor/ transcription repressor	MBI3702_35172.81_s_at
AT2G38880	AT2G38880	2.17895	0.000516385	0.3244	0.147194	Encodes a transcription factor from the nuclear factor Y (NF-Y) family, AtNF-YB1. Confers drought tolerance. -- NF-YB1 (NUCLEAR FACTOR Y, SUBUNIT B1); transcription factor	MBI3702_47440.2_s_at
AT1G48280	AT1G48280	2.11836	5.45978e-05	1.38986	0.652435	hydroxyproline-rich glycoprotein family protein	MBI3702_41282.31_at
AT1G80150	AT1G80150	2.09202	0.0150454	0.348929	0.164528	pentatricopeptide (PPR) repeat-containing protein	MBI3702_39502.3_at
AT5G52870	AT5G52870	2.09196	0.00202852	6.09387	2.86679	unknown protein	MBI3702_60094.31_at
AT1G19130	AT1G19130	2.00212	0.00792858	1.02197	0.503161	FUNCTIONS IN: molecular_function unknown; INVOLVED IN: biological_process unknown; LOCATED IN: cellular_component unknown; EXPRESSED IN: 23 plant structures; EXPRESSED DURING: 13 growth stages; CONTAINS InterPro DOMAIN/s: Protein of unknown function DUF985 (InterPro:IPR009327), RmlC-like jelly roll fold (InterPro:IPR014710); Has 778 Blast hits to 778 proteins in 280 species: Archae - 8; Bacteria …	MBI3702_38094.3_at
ATMRP6, MRP6	AT3G21250	1.98689	0.0230761	0.165952	0.0813141	member of MRP subfamily -- ATMRP6; ATPase, coupled to transmembrane movement of substances	MBI3702_49232.3_at
AT3G06570	AT3G06570	1.95613	0.0348425	0.439543	0.220769	kelch repeat-containing F-box family protein	MBI3702_47797.3_at
DND1, CNGC2, ATCNGC2	AT5G15410	1.92201	0.000224487	0.561638	0.29266	'defense, no death' gene (DND1) encodes a mutated cyclic nucleotide-gated cation channel; Same as CNGC2 (article ID 229): Cyclic nucleotide gated channel, activated by cAMP, conducts K+ and other monovalent cations but excludes Na+, does not contain the GYG amino acid sequence found in other channels with this conductivity profile. Conducts Ca2+ into cells which is linked to the generation of NO …	MBI3702_59015.31_at
PFD6	AT1G29990	1.90481	0.0416065	0.309425	0.162311	Encodes a cytoplastic protein with similarity to yeast prefoldin6, a subunit of the prefoldin complex. The PFD complex is thought to function along with the TCP ring complex to properly fold microtubule proteins. -- PDF6 (PREFOLDIN 6); unfolded protein binding	MBI3702_38314.3_at
DELTA-OAT	AT5G46180	1.8107	0.0294576	2.2674	1.2133	ornithine delta-aminotransferase -- delta-OAT; ornithine-oxo-acid transaminase	MBI3702_61562.31_at
AT2G22660	AT2G22660	1.75058	0.0408496	1.83504	1.03919	FUNCTIONS IN: molecular_function unknown; INVOLVED IN: biological_process unknown; LOCATED IN: plasma membrane; EXPRESSED IN: 24 plant structures; EXPRESSED DURING: 13 growth stages; CONTAINS InterPro DOMAIN/s: Protein of unknown function DUF1399 (InterPro:IPR009836); BEST Arabidopsis thaliana protein match is: glycine-rich protein (TAIR:AT4G37900.1); Has 14843 Blast hits to 4550 proteins in 469 …	MBI3702_44488.31_s_at
AT3BETAHSD/D2	AT2G26260	1.70693	1.45398e-06	0.638194	0.376183	Encodes an enzyme with 3&#946;-hydroxysteroid dehydrogenase/C4-decarboxylase activity <i>in vitro</i>. The activity of the enzyme was determined using microsomal extracts of yeast overexpressing the <i>Arabidopsis</i> gene. Cytosolic fractions failed to be associated to the activity, leading to the speculation that the enzyme is membrane-bound. -- AT3BETAHSD/D2 (3BETA-HYDROXYSTEROID-DEHYDROGENASE…	MBI3702_46904.3_at
MBI3702_11490.3_at		1.67296	0.0408496	0.323069	0.190039	AT2G27540(10) unknown protein ::: THAH1, CYP708A2, THAH, CYP708 A2(10) Encodes a member of the CYP708A family of cytochrome P450 enzymes. THAH appears to add a hydroxyl group to the triterpene thalianol. thah1 mutants have an elevated accumulation of thalianol. thah1-1 mutants have longer roots than wild type plants. Thalian-diol and desaturated thalian-diol are lost from the root extracts of tha…	MBI3702_11490.3_at
AT1G56140	AT1G56140	1.6583	0.0127082	0.328361	0.193228	leucine-rich repeat family protein / protein kinase family protein	MBI3702_38178.3_at
AML4	AT5G07290	1.6505	0.0201673	0.768466	0.460116	AML4 A member of mei2-like gene family, predominantly plant-based family of genes encoding RNA binding proteins with characteristic presence of a highly conserved RNA binding motif first described in the mei2 gene of the fission yeast S. pombe. In silico analyses reveal nine mei2 -like genes in A. thaliana. They were grouped into four distinct clades, based on overall sequence similarity and subf…	MBI3702_62433.21_at
AT2G37940	AT2G37940	1.64491	0.0266619	5.86058	3.5696	FUNCTIONS IN: molecular_function unknown; INVOLVED IN: biological_process unknown; EXPRESSED IN: 22 plant structures; EXPRESSED DURING: 13 growth stages; BEST Arabidopsis thaliana protein match is: phosphatidic acid phosphatase-related / PAP2-related (TAIR:AT3G54020.1); Has 316 Blast hits to 316 proteins in 75 species: Archae - 0; Bacteria - 0; Metazoa - 213; Fungi - 0; Plants - 48; Viruses - 0; …	MBI3702_67660.3_at
CESA1, RSW1	AT4G32410	1.63842	0.000311756	0.381603	0.233557	Encodes a cellulose synthase isomer. CESA1 mutants have cellulose defect in the primary cell wall. Multiple lines of evidence suggest that CESA1, along with CESA3 and CESA6 are present in the same plasma membrane complex for cellulose biosynthesis. lasma membrane complex for cellulose biosynthesis. -- CESA1 (CELLULOSE SYNTHASE 1); cellulose synthase/ transferase, transferring glycosyl groups	MBI3702_56747.2_at
AT1G30470	AT1G30470	1.63787	0.0230812	0.13069	0.0789688	SIT4 phosphatase-associated family protein	MBI3702_39166.3_at
AT2G22210	AT2G22210	1.63609	0.0408496	0.144448	0.0861863	transposable element gene	MBI3702_64879.1_at
HUA1	AT3G12680	1.61115	0.000352653	1.2326	0.763674	Member of the floral homeotic AGAMOUS pathway. -- HUA1 (ENHANCER OF AG-4 1); RNA binding	MBI3702_51748.3_at
EMB2738	AT3G12080	1.59864	0.0484564	0.456107	0.285849	emb2738 (embryo defective 2738); GTP binding	MBI3702_48637.3_at
AT3G27090	AT3G27090	1.5804	0.0255019	0.190997	0.120735	FUNCTIONS IN: molecular_function unknown; INVOLVED IN: biological_process unknown; LOCATED IN: cellular_component unknown; EXPRESSED IN: 24 plant structures; EXPRESSED DURING: 15 growth stages; CONTAINS InterPro DOMAIN/s: Development and cell death domain (InterPro:IPR013989), Kelch related (InterPro:IPR013089); BEST Arabidopsis thaliana protein match is: unknown protein (TAIR:AT5G42050.1); Has 6…	MBI3702_49269.2_at
AT1G11860	AT1G11860	1.55738	0.00302507	9.29987	6.00119	aminomethyltransferase, putative	MBI3702_38626.31_at
AT2G37260	AT2G37260	1.48931	0.00131466	0.0979927	0.0657296	Encodes a protein similar to WRKY transcription factors that is expressed in the seed integument and endosperm. Mutants are defective in proanthocyanidin synthesis and seed mucilate deposition. Seeds are yellow colored. Seed size is also affected; seeds are reduced in size but only when the mutant allele is transmitted through the female parent. -- TTG2 (TRANSPARENT TESTA GLABRA 2); transcription…	MBI3702_33566.8_s_at
ABCB1, ATPGP1, PGP1	AT2G36910	1.48262	0.0192265	0.208777	0.141043	Belongs to the family of ATP-binding cassette (ABC) transporters. Also known as AtMDR1.Possibly regulates auxin-dependent responses by influencing basipetal auxin transport in the root. Exerts nonredundant, partially overlapping functions with the ABC transporter encoded by AT3G28860. PGP1 mediates cellular efflux of IAA and interacts with PIN genes that may confer an accelerated vectoral compone…	MBI3702_47098.3_at
BGAL5	AT1G45130	1.48178	0.0352619	8.35296	5.56094	BGAL5 (beta-galactosidase 5); beta-galactosidase/ catalytic/ cation binding	MBI3702_36909.31_at
AT1G16025	AT1G16025	1.47859	0.0459536	0.224322	0.15181	unknown protein	MBI3702_9192.3_at
BPM1, ATBPM1	AT5G19000	1.47513	0.00110527	1.72449	1.16778	ATBPM1 (BTB-POZ and MATH domain 1); protein binding	MBI3702_62335.31_at
AT2G46760	AT2G46760	1.45111	0.0113887	0.114184	0.0788004	FAD-binding domain-containing protein	MBI3702_43897.3_at
AT5G60430	AT5G60430	1.44945	0.0224346	3.77415	2.59293	antiporter/ drug transporter	MBI3702_22636.3_at
ATGOS12, GOS12	AT2G45200	1.44917	0.0129424	4.40175	3.04936	Encodes a member of the GOS1 (Golgi SNARE) gene family. -- GOS12 (GOLGI SNARE 12); SNARE binding	MBI3702_44654.31_at
AT2G16630	AT2G16630	1.43974	0.014056	0.147297	0.102342	proline-rich family protein	MBI3702_47356.3_at
AT5G04410	AT5G04410	1.43587	0.0460035	5.39077	3.75724	NAC family member, hypothetical transcriptional regulator -- NAC2; transcription factor	MBI3702_67566.8_s_at
AT3G20510	AT3G20510	1.42231	0.00040757	0.140034	0.0986361	unknown protein	MBI3702_17091.3_at
AT2G44140	AT2G44140	1.41741	0.0408496	0.137468	0.0970029	autophagy 4a (APG4a)	MBI3702_47431.40_at
AT5G27920	AT5G27920	1.41458	0.0379582	2.27967	1.6175	F-box family protein	MBI3702_59528.31_at
MKP1, ATMKP1	AT3G55270	1.41207	1.0903e-07	1.11329	0.789728	MAP kinase phosphatase (MKP1) -- MKP1 (MITOGEN-ACTIVATED PROTEIN KINASE PHOSPHATASE 1); MAP kinase tyrosine/serine/threonine phosphatase	MBI3702_50877.21_at
ATARFA1D, ARFA1D	AT1G70490	1.38237	0.0113742	18.1448	13.0315	A member of ARF GTPase family. A thaliana has 21 members of this family, known to be essential for vesicle coating and uncoating and functions in GTP-binding. Gene encoding ADP-ribosylation factor and similar to other ARFs and ARF-like proteins. The gene is shown to play a role in cell division, cell expansion and cellulose production using antisense construct. -- ARFA1D; GTP binding / phospholip…	MBI3702_37323.31_at
MUR_1, MUR1, GMD2	AT3G51160	1.37968	0.00946602	4.21942	3.05431	Catalyzes the first step in the de novo synthesis of GDP-L-fucose. -- MUR1 (MURUS 1); GDP-mannose 4,6-dehydratase	MBI3702_47895.31_at
AT5G18990	AT5G18990	1.37887	0.00162776	0.0917035	0.066665	pectinesterase family protein	MBI3702_62336.3_at
AT3G56970	AT3G56970	1.36825	0.0352619	0.160657	0.11754	BHLH038; DNA binding / transcription factor	MBI3702_49658.3_at
UNE14	AT4G12860	1.33659	0.0480574	0.102236	0.0767832	UNE14 (unfertilized embryo sac 14); calcium ion binding	MBI3702_18988.3_at
PIRL8	AT4G26050	1.32276	0.00933567	0.139441	0.105466	leucine-rich repeat family protein	MBI3702_56490.3_at
AT3G44060	AT3G44060	1.31482	0.0465442	0.103372	0.078327	F-box family protein	MBI3702_52561.3_at
MBI3702_66933.1_s_at		1.30364	3.47263e-06	0.0693129	0.0532975	AT5G01185(11) transposable element gene ::: AT3G29510(11) transposable element gene ::: AT5G25615(11) transposable element gene ::: AT2G13110(11) transposable element gene ::: AT5G32484(11) transposable element gene	MBI3702_66933.1_s_at
AT2G19385	AT2G19385	-1.31869	0.000528117	4.77836	6.31714	zinc ion binding	MBI3702_46408.31_at
GUN3, ATHY2, HY2	AT3G09150	-1.32043	0.0310718	0.0605698	0.0802274	Required for biosynthesis of the tetrapyrrole phytochrome chromophore phytochromobilin. Encodes phytochromobilin synthase, a ferredoxin-dependent biliverdin reductase. It is necessary for coupling the expression of some nuclear genes to the functional state of the chloroplast. -- HY2 (ELONGATED HYPOCOTYL 2); phytochromobilin:ferredoxin oxidoreductase	MBI3702_52151.3_at
ATH8	AT1G69880	-1.32653	0.0297672	0.0534526	0.0714243	ATH8 (thioredoxin H-type 8)	MBI3702_36566.3_at
AT3G61120	AT3G61120	-1.33832	0.0363267	0.0777156	0.104502	AGL13 (AGAMOUS-LIKE 13); DNA binding / transcription factor	MBI3702_33709.8_s_at
AT1G44190	AT1G44190	-1.34798	0.0117545	0.0948128	0.127916	pseudogene, hypothetical protein	MBI3702_63692.1_at
AT1G04770	AT1G04770	-1.36129	0.0484564	0.0772034	0.105418	male sterility MS5 family protein	MBI3702_40601.3_at
AT3G62560	AT3G62560	-1.36507	0.0224346	0.370827	0.507453	GTP-binding protein, putative	MBI3702_50089.31_at
AT4G03120	AT4G03120	-1.36871	0.040075	1.59886	2.18815	proline-rich family protein	MBI3702_56960.31_at
AT1G44641	AT1G44641	-1.37243	0.0201673	0.0628722	0.0866097	transposable element gene	MBI3702_29941.1_at
AT5G08650	AT5G08650	-1.38394	0.00792858	0.277849	0.385155	GTP-binding protein LepA, putative	MBI3702_60686.31_at
AT5G15810	AT5G15810	-1.39185	0.01137	3.28572	4.58003	N2,N2-dimethylguanosine tRNA methyltransferase family protein	MBI3702_58886.31_at
AT4G27620	AT4G27620	-1.40135	0.0348425	0.109598	0.153832	unknown protein	MBI3702_56689.3_at
AT1G18900	AT1G18900	-1.40641	0.000600075	1.07345	1.51033	pentatricopeptide (PPR) repeat-containing protein	MBI3702_38037.31_at
AT4G25490	AT4G25490	-1.40912	0.017487	0.0588812	0.0835464	Transcriptional activator that binds to the DRE/CRT regulatory element and induces COR (cold-regulated) gene expression increasing plant freezing tolerance. It encodes a member of the DREB subfamily A-1 of ERF/AP2 transcription factor family (CBF1). The protein contains one AP2 domain. There are six members in this subfamily, including CBF1, CBF2, and CBF3. This gene is involved in response to lo…	MBI3702_35183.81_a_at
MBI3702_53394.41_at		-1.43834	0.0281302	0.0973544	0.140593	AT4G23620(2) 50S ribosomal protein-related	MBI3702_53394.41_at
AGP12, ATAGP12	AT3G13520	-1.47042	5.72637e-05	6.03412	8.8711	Encodes a GPI-anchored arabinogalactan (AG) peptide with a short 'classical' backbone of 10 amino acids, seven of which are conserved among the 4 other Arabidopsis AG peptides. These peptides may be involved in cell signaling. -- AGP12 (ARABINOGALACTAN PROTEIN 12)	MBI3702_18413.31_at
SDN3	AT5G67240	-1.47318	0.000501376	1.73294	2.55535	SDN3 (SMALL RNA DEGRADING NUCLEASE 3); exonuclease/ nucleic acid binding	MBI3702_58296.31_at
AT3G50590	AT3G50590	-1.50624	7.30861e-05	0.545982	0.824306	nucleotide binding	MBI3702_49833.31_at
YLS5	AT2G38860	-1.52221	5.45978e-05	4.14556	6.33359	Encodes protease I (pfpI)-like protein YLS5. -- YLS5	MBI3702_46241.31_at
AT5G67170	AT5G67170	-1.52758	0.0192265	0.142188	0.220214	SEC-C motif-containing protein / OTU-like cysteine protease family protein	MBI3702_57625.31_at
AT4G20960	AT4G20960	-1.53114	0.00302507	0.0948746	0.145773	encodes diaminohydroxyphosphoribosylaminopyrimidine deaminase catalyzing the second step in the riboflavin biosynthesis -- cytidine/deoxycytidylate deaminase family protein	MBI3702_56369.31_at
CYP72A10	AT3G14640	-1.53727	0.0259122	0.120497	0.185188	putative cytochrome P450 -- CYP72A10; electron carrier/ heme binding / iron ion binding / monooxygenase/ oxygen binding	MBI3702_50381.3_at
AT5G10370	AT5G10370	-1.54986	0.000640888	0.3837	0.599644	helicase domain-containing protein / IBR domain-containing protein / zinc finger protein-related	MBI3702_59299.31_at
AT1G75230	AT1G75230	-1.56757	0.0294576	0.954939	1.49978	HhH-GPD base excision DNA repair family protein	MBI3702_39816.31_at
AT1G69770	AT1G69770	-1.57297	7.30861e-05	3.37599	5.34487	Encodes a chromomethylase involved in methylating cytosine residues at non-CG sites. Involved in preferentially methylating transposon-related sequences, reducing their mobility. CMT3 interacts with an Arabidopsis homologue of HP1 (heterochromatin protein 1), which in turn interacts with methylated histones. Involved in gene silencing. -- CMT3 (chromomethylase 3); DNA (cytosine-5-)-methyltransfer…	MBI3702_36577.31_at
AT1G62850	AT1G62850	-1.59184	0.0201673	0.664462	1.06597	translation release factor	MBI3702_2685.31_at
AT3G07530	AT3G07530	-1.61447	0.0343573	0.106424	0.173757	unknown protein	MBI3702_51902.3_at
ATNMNAT	AT5G55810	-1.63056	0.0157608	0.0848292	0.141632	encodes a bi-functional enzyme that expresses both nicotinamide-nucleotide adenylyltransferase (2.7.7.1) and nicotinate-nucleotide adenylyltransferase (2.7.7.18)activity. -- AtNMNAT (A. thaliana nicotinate/nicotinamide mononucleotide adenyltransferase); nicotinamide-nucleotide adenylyltransferase/ nicotinate-nucleotide adenylyltransferase	MBI3702_57229.31_at
AT5G51510	AT5G51510	-1.63647	0.00465715	0.790785	1.31174	unknown protein	MBI3702_61858.3_at
AT3G61830	AT3G61830	-1.64636	0.00292806	2.10996	3.49571	ARF18 (AUXIN RESPONSE FACTOR 18); transcription factor	MBI3702_50018.31_a_at
AT1G80640	AT1G80640	-1.65332	0.00452568	0.141964	0.236998	protein kinase family protein	MBI3702_39232.3_at
AT1G61690	AT1G61690	-1.66622	0.0013976	1.15762	1.9597	phosphoinositide binding	MBI3702_40525.31_at
AT2G44065	AT2G44065	-1.67161	0.00014102	0.634491	1.06459	ribosomal protein L2 family protein	MBI3702_47466.31_a_at
AT5G67385	AT5G67385	-1.67555	0.00792858	0.284661	0.486736	protein binding / signal transducer	MBI3702_57882.31_at
AT4G02610	AT4G02610	-1.68111	0.000451969	0.858343	1.46171	tryptophan synthase, alpha subunit, putative	MBI3702_56719.2_at
AT4G21660	AT4G21660	-1.68234	9.98981e-05	0.164101	0.280521	proline-rich spliceosome-associated (PSP) family protein	MBI3702_55467.3_at
AT3G08600	AT3G08600	-1.68712	0.00131466	0.593412	1.00461	unknown protein	MBI3702_51347.31_at
AT3G13225	AT3G13225	-1.69957	0.00595234	0.3382	0.580259	protein binding	MBI3702_51841.3_at
PGPS2	AT3G55030	-1.70253	0.00915525	0.178843	0.305919	Encodes a phosphatidylglycerolphosphate synthase. -- PGPS2 (phosphatidylglycerolphosphate synthase 2); CDP-alcohol phosphatidyltransferase/ CDP-diacylglycerol-glycerol-3-phosphate 3-phosphatidyltransferase	MBI3702_51013.2_at
PRS3	AT1G10700	-1.72717	0.0230812	0.431677	0.746336	ribose-phosphate pyrophosphokinase 3 / phosphoribosyl diphosphate synthetase 3 (PRS3)	MBI3702_40605.31_at
AT5G26360	AT5G26360	-1.74365	0.0137771	0.203852	0.357076	chaperonin, putative	MBI3702_60198.2_at
TAS2	AT2G39681	-1.75128	0.0297672	2.77152	4.97307	Trans-acting siRNA primary transcript. RDR6-dependent trans-acting siRNA-generating locus. Regulated by miR173. Produces at least four distinct ta-siRNAs directed against PPR genes. -- TAS2; other RNA	MBI3702_63261.3_at
AT5G20400	AT5G20400	-1.77977	0.00359854	1.05324	1.9157	encodes a protein whose sequence is similar to flavanone 3 hydroxylase from Malus. -- oxidoreductase, 2OG-Fe(II) oxygenase family protein	MBI3702_61049.3_at
MBI3702_39160.3_at		-1.78119	0.0348425	0.0889648	0.161437	AT1G69280(11) unknown protein ::: AT1G69290(10) pentatricopeptide (PPR) repeat-containing protein	MBI3702_39160.3_at
SAY1	AT4G11740	-1.81537	0.0134028	0.12512	0.231483	Isolated as a suppressor of a dominant mutant in the Ara4 gene that was expressed in yeast ypt1 mutant strains. A novel protein with a small region of similarity to coil-coiled domain of yeast VSP27 protein. -- SAY1	MBI3702_54158.3_at
AT5G58370	AT5G58370	-1.82769	0.0357933	0.197703	0.364094	GTP binding	MBI3702_60477.3_at
NOA1, ATNOS1, RIF1, ATNOA1, NOS1	AT3G47450	-1.83261	0.0201685	0.108641	0.199237	Encodes a protein with similarity to the bacterial YqeH GTPase required for proper ribosome assembly. In Arabidopsis, mutant analyses show that this protein regulates growth and hormonal signaling in plants. It also attenuates oxidative stress and reactive oxygen species (ROS). It also seems to be involved in regulating leaf senescence and cell death. This gene product is also involved in nitric …	MBI3702_51864.3_at
ELL1, HYD2, FK	AT3G52940	-1.84196	0.0352619	0.839585	1.59514	Encodes a sterol C-14 reductase required for cell division and expansion and is involved in proper organization of the embryo. -- FK (FACKEL); delta14-sterol reductase	MBI3702_52319.21_s_at
GLN1;4	AT5G16570	-1.85723	0.0427248	0.119682	0.224453	Encodes a cytosolic glutamine synthetase, the enzyme has high affinity with substrate ammonium -- GLN1;4; glutamate-ammonia ligase	MBI3702_59654.3_at
MBI3702_66837.1_s_at		-1.87147	0.0331017	0.411484	0.81139	AT5G23410(11) FUNCTIONS IN: molecular_function unknown; INVOLVED IN: biological_process unknown; LOCATED IN: cellular_component unknown; BEST Arabidopsis thaliana protein match is: FKF1 (FLAVIN-BINDING, KELCH REPEAT, F BOX 1); signal transducer/ two-component sensor/ ubiquitin-protein ligase (TAIR:AT1G68050.1); Has 53 Blast hits to 53 proteins in 8 species: Archae - 0; Bacteria - 0; Metazoa - 0; …	MBI3702_66837.1_s_at
AT1G28070	AT1G28070	-1.88497	0.0259122	0.860945	1.63636	INVOLVED IN: biological_process unknown; LOCATED IN: cellular_component unknown; EXPRESSED IN: 23 plant structures; EXPRESSED DURING: 15 growth stages; BEST Arabidopsis thaliana protein match is: protein binding (TAIR:AT2G33510.1); Has 40 Blast hits to 35 proteins in 7 species: Archae - 0; Bacteria - 0; Metazoa - 0; Fungi - 0; Plants - 40; Viruses - 0; Other Eukaryotes - 0 (source: NCBI BLink).	MBI3702_3817.3_at
RIN4	AT3G25070	-1.90371	0.0331017	0.107634	0.206373	Encodes a member of the R protein complex and may represent a virulence target of type III pili effector proteins (virulence factors) from bacterial pathogens, which is 'guarded' by R protein complex (RPM1 and RPS2 proteins). RIN4 physically interacts with RPS2 and RPM1 in vivo. Bacterial avirulence (Avr) effectors AvrB, AvrRpm1, and AvrRpt2 induce a mobility shift in RIN4 and expression of AvrRp…	MBI3702_51476.3_at
AT1G02370	AT1G02370	-1.92544	0.0162832	0.325579	0.65076	pentatricopeptide (PPR) repeat-containing protein	MBI3702_37881.31_at
AT5G05810	AT5G05810	-1.92726	0.0361769	0.118834	0.232648	ATL43; protein binding / zinc ion binding	MBI3702_58215.31_at
SCPL42	AT5G42240	-2.00282	0.0331017	0.759029	1.60674	scpl42 (serine carboxypeptidase-like 42); serine-type carboxypeptidase	MBI3702_62275.31_at
MTAN2, ATMTN2, ATMTAN2, MTN2	AT4G34840	-2.01215	0.0360675	0.465354	0.988499	ATMTN2; methylthioadenosine nucleosidase	MBI3702_53094.31_at
AT5G42050	AT5G42050	-2.02153	0.00465715	0.105915	0.22075	FUNCTIONS IN: molecular_function unknown; EXPRESSED IN: 22 plant structures; EXPRESSED DURING: 13 growth stages; CONTAINS InterPro DOMAIN/s: Development and cell death domain (InterPro:IPR013989), Kelch related (InterPro:IPR013089); BEST Arabidopsis thaliana protein match is: unknown protein (TAIR:AT3G27090.1); Has 5084 Blast hits to 2870 proteins in 85 species: Archae - 0; Bacteria - 24; Metazoa…	MBI3702_62233.2_at
NARA5	AT4G27600	-2.03508	0.000280102	0.455018	0.935393	pfkB-type carbohydrate kinase family protein	MBI3702_56821.31_at
AT3G26380	AT3G26380	-2.10513	0.0280459	0.420006	0.941505	glycosyl hydrolase family protein 27 / alpha-galactosidase family protein / melibiase family protein	MBI3702_50748.31_at
MPPALPHA	AT3G16480	-2.12063	0.000262183	0.092832	0.199106	MPPalpha (mitochondrial processing peptidase alpha subunit); catalytic/ metal ion binding / metalloendopeptidase/ zinc ion binding	MBI3702_49079.3_at
AT2G35605	AT2G35605	-2.13277	0.0481007	0.456975	1.01279	SWIB complex BAF60b domain-containing protein	MBI3702_43905.3_at
AT2G32950	AT2G32950	-2.18791	0.0042651	0.0988083	0.227233	Represses photomorphogenesis and induces skotomorphogenesis in the dark. Contains a ring finger zinc-binding motif, a coiled-coil domain, and several WD-40 repeats, similar to G-beta proteins. The C-terminus has homology to TAFII80, a subunit of the TFIID component of the RNA polymerase II of Drosophila. Nuclear localization in the dark and cytoplasmic in the light. -- COP1 (CONSTITUTIVE PHOTOMOR…	MBI3702_33741.8_a_at
AT2G47420	AT2G47420	-2.31863	0.0201673	0.238571	0.574852	dimethyladenosine transferase, putative	MBI3702_46749.3_at
AT2G17830	AT2G17830	-2.39698	0.0460035	0.123824	0.303733	F-box family protein	MBI3702_44672.3_at
FES1	AT2G33835	-2.53519	0.0377029	0.117456	0.308624	Encodes a zinc finger domain containing protein that is expressed in the shoot/root apex and vasculature, and acts with FRI to repress flowering.FES1 mutants in a Col(FRI+) background will flower early under inductive conditions. -- FES1; nucleic acid binding / zinc ion binding	MBI3702_44751.21_at
AT5G05240	AT5G05240	-2.55532	9.21532e-12	0.232355	0.598498	FUNCTIONS IN: molecular_function unknown; INVOLVED IN: biological_process unknown; LOCATED IN: cellular_component unknown; CONTAINS InterPro DOMAIN/s: Uncharacterised conserved protein UCP030365 (InterPro:IPR016953); BEST Arabidopsis thaliana protein match is: unknown protein (TAIR:AT2G40630.1); Has 24 Blast hits to 24 proteins in 7 species: Archae - 0; Bacteria - 0; Metazoa - 0; Fungi - 2; Plant…	MBI3702_57059.31_at
AT3G55050	AT3G55050	-2.56109	0.0470282	0.48648	1.45128	serine/threonine protein phosphatase 2C (PP2C6)	MBI3702_51010.3_at
AT5G19080	AT5G19080	-2.56412	0.0254927	0.175726	0.489648	zinc finger (C3HC4-type RING finger) family protein	MBI3702_62392.21_at
AT2G02150	AT2G02150	-2.63149	0.0480574	0.218592	0.595055	pentatricopeptide (PPR) repeat-containing protein	MBI3702_46632.31_at
NSHB2, GLB2, AHB2, ARATH GLB2, ATGLB2	AT3G10520	-2.94071	6.62028e-08	0.283176	0.839048	class 2 non-symbiotic hemoglobin -- AHB2 (ARABIDOPSIS HAEMOGLOBIN 2); oxygen transporter	MBI3702_49187.31_at
AT1G23740	AT1G23740	-3.77743	4.4628e-05	0.0917564	0.368081	oxidoreductase, zinc-binding dehydrogenase family protein	MBI3702_39588.31_at
AT5G13790	AT5G13790	-3.90807	0.000474302	0.0897956	0.412548	AGL15 (AGAMOUS-Like 15) is a member of the MADS domain family of regulatory factors. Although AGL15 is preferentially expressed during embryogenesis, AGL15 is also expressed in leaf primordia, shoot apical meristems and young floral buds, suggesting that AGL15 may play a role during post-germinative development. Transgenic plants that ectopically express AGL15 show delays in the transition to flo…	MBI3702_33735.81_at
