# Supplementary material for: Application of HB17, an Arabidopsis class II homeodomain-leucine zipper transcription factor, to regulate chloroplast number and photosynthetic capacity
Source: J Exp Bot. 2013 Sep 4;64(14):4479–90. doi: 10.1093/jxb/ert261 (PMC3808327; doi:10.1093/jxb/ert261)
Supplement: Supplementary Data [file supp_ert261_jexbot102095_file002.xlsx]

## Sheet: Sheet1
Journal of Experimental Botany
Application of AtHB17, an Arabidopsis class II homeodomain leucine zipper transcription factor, to regulate chloroplast number and photosynthetic capacity
Graham J. Hymus, Suqin Cai, Elizabeth A. Kohl,Hans E. Holtan, Colleen M. Marion, Shiv Tiwari, Don R. Maszle, Marjorie R. Lundgren, Melissa C. Hong, Namitha Channa, Paul Loida, Rebecca Thompson, J. Philip Taylor, Elena Rice Peter P. Repetti, Oliver J. Ratcliffe, T. Lynne Reuber, Robert A. Creelman
Supplemental Table 2:
Genes found to be significantly regulated, which underlie the overrepresentation presented in Figure 3 are shown. Columns indicate the ID and name of the GO term that was found to be overrepresented, the gene identifier, the significance of the expression ratio (raw p-value), the intensity from the athb17-1 quiescent center enriched sample and the corresponding intensity from the wild type siblin…
GO Term	GO ID	Locus	Ratio p-value	Fold Change	Intensity		GO Aspect	Probeset(s)
					Experimental	Control
adaxial/abaxial axis specification	GO:0009943	AT1G30490	0.00405	1.7	0.13	0.22	Biological Process	MBI3702_35131.8_a_at
adaxial/abaxial axis specification	GO:0009943	AT1G32240	0.00366	1.4	0.08	0.12	Biological Process	MRT3702_2903C.2_at
adaxial/abaxial axis specification	GO:0009943	AT2G26330	0.00465	1.4	2.12	3.05	Biological Process	MBI3702_46922.31_at
adaxial/abaxial axis specification	GO:0009943	AT5G60690	0.00355	1.9	0.69	1.29	Biological Process	MBI3702_35266.8_s_at
cellular response to auxin stimulus	GO:0071365	AT1G04250	0.0056	2	0.11	0.22	Biological Process	MBI3702_35277.8_s_at
cellular response to auxin stimulus	GO:0071365	AT2G28350	0.00618	1.5	1.85	2.79	Biological Process	MBI3702_44985.31_at
cellular response to auxin stimulus	GO:0071365	AT2G42580	0.00197	1.7	0.33	0.56	Biological Process	MBI3702_46382.31_at
cellular response to auxin stimulus	GO:0071365	AT5G13790	2.71e-07	-4.6	0.41	0.09	Biological Process	MBI3702_33735.81_at MRT3702_20753C.2_at (4.98E-03)
cellular response to auxin stimulus	GO:0071365	AT5G63310	0.00251	-1.5	8.03	5.39	Biological Process	MBI3702_60374.31_at
developmental process involved in reproduction	GO:0003006	AT1G19270	0.00418	1.4	0.15	0.21	Biological Process	MBI3702_37928.3_at
developmental process involved in reproduction	GO:0003006	AT1G30490	0.00405	1.7	0.13	0.22	Biological Process	MBI3702_35131.8_a_at
developmental process involved in reproduction	GO:0003006	AT1G32240	0.00366	1.4	0.08	0.12	Biological Process	MRT3702_2903C.2_at
developmental process involved in reproduction	GO:0003006	AT1G43850	0.00346	1.4	2.97	4.24	Biological Process	MBI3702_39492.21_at
developmental process involved in reproduction	GO:0003006	AT2G26060	0.00328	-2.2	0.54	0.24	Biological Process	MBI3702_47198.3_at
developmental process involved in reproduction	GO:0003006	AT2G26330	0.00465	1.4	2.12	3.05	Biological Process	MBI3702_46922.31_at
developmental process involved in reproduction	GO:0003006	AT2G26890	0.00182	2.2	0.47	1.02	Biological Process	MBI3702_46024.31_at
developmental process involved in reproduction	GO:0003006	AT2G30920	0.0085	-1.6	1.58	1.01	Biological Process	MBI3702_46535.31_at
developmental process involved in reproduction	GO:0003006	AT2G37260	9.67e-07	1.5	0.07	0.1	Biological Process	MBI3702_33566.8_s_at
developmental process involved in reproduction	GO:0003006	AT2G44060	0.000353	1.5	8.19	12.52	Biological Process	MBI3702_47426.31_at
developmental process involved in reproduction	GO:0003006	AT2G46140	0.00152	1.9	0.19	0.37	Biological Process	MBI3702_45076.3_at
developmental process involved in reproduction	GO:0003006	AT3G01610	0.000427	2.3	0.36	0.82	Biological Process	MBI3702_48507.3_at
developmental process involved in reproduction	GO:0003006	AT3G06930	0.0007	-1.4	4.81	3.48	Biological Process	MBI3702_48802.21_a_at
developmental process involved in reproduction	GO:0003006	AT3G10670	0.000898	-1.5	0.65	0.44	Biological Process	MBI3702_49123.31_at
developmental process involved in reproduction	GO:0003006	AT3G11440	0.000454	2.7	0.27	0.72	Biological Process	MBI3702_47997.31_at
developmental process involved in reproduction	GO:0003006	AT3G12080	0.000148	1.6	0.29	0.46	Biological Process	MBI3702_48637.3_at
developmental process involved in reproduction	GO:0003006	AT3G49240	0.000405	-1.4	1.17	0.81	Biological Process	MBI3702_50421.31_at
developmental process involved in reproduction	GO:0003006	AT3G50310	0.0057	-1.6	0.18	0.12	Biological Process	MBI3702_49593.3_at
developmental process involved in reproduction	GO:0003006	AT3G52940	8.59e-05	-1.9	1.6	0.84	Biological Process	MBI3702_52319.21_s_at
developmental process involved in reproduction	GO:0003006	AT3G59420	0.00205	-1.5	0.23	0.15	Biological Process	MBI3702_50599.3_at
developmental process involved in reproduction	GO:0003006	AT4G02020	0.00156	1.6	0.19	0.3	Biological Process	MBI3702_55583.3_s_at MBI3702_67774.8_s_at (9.15E-03)
developmental process involved in reproduction	GO:0003006	AT4G21100	0.00164	1.5	0.09	0.12	Biological Process	MBI3702_56428.3_at
developmental process involved in reproduction	GO:0003006	AT4G29060	0.00144	-1.6	0.22	0.14	Biological Process	MBI3702_54453.31_s_at
developmental process involved in reproduction	GO:0003006	AT5G13790	2.71e-07	-4.6	0.41	0.09	Biological Process	MBI3702_33735.81_at MRT3702_20753C.2_at (4.98E-03)
developmental process involved in reproduction	GO:0003006	AT5G16715	0.00792	-1.9	0.2	0.11	Biological Process	MBI3702_59543.3_at
developmental process involved in reproduction	GO:0003006	AT5G48840	0.000785	-2.1	1.05	0.49	Biological Process	MBI3702_58525.31_at MBI3702_58525.3_at (7.86E-03)
developmental process involved in reproduction	GO:0003006	AT5G49930	0.00113	1.7	0.65	1.09	Biological Process	MBI3702_59495.31_at MBI3702_59495.3_at (6.36E-03)
developmental process involved in reproduction	GO:0003006	AT5G55810	2.32e-05	-1.7	0.14	0.08	Biological Process	MBI3702_57229.31_at
developmental process involved in reproduction	GO:0003006	AT5G64390	0.00589	-1.8	1.04	0.59	Biological Process	MBI3702_61098.31_s_at
embryo development	GO:0009790	AT1G24590	0.00336	1.3	0.11	0.14	Biological Process	MRT3702_2282C.2_at
embryo development	GO:0009790	AT1G30490	0.00405	1.7	0.13	0.22	Biological Process	MBI3702_35131.8_a_at
embryo development	GO:0009790	AT1G43850	0.00346	1.4	2.97	4.24	Biological Process	MBI3702_39492.21_at
embryo development	GO:0009790	AT2G26060	0.00328	-2.2	0.54	0.24	Biological Process	MBI3702_47198.3_at
embryo development	GO:0009790	AT2G26890	0.00182	2.2	0.47	1.02	Biological Process	MBI3702_46024.31_at
embryo development	GO:0009790	AT2G30920	0.0085	-1.6	1.58	1.01	Biological Process	MBI3702_46535.31_at
embryo development	GO:0009790	AT2G44060	0.000353	1.5	8.19	12.52	Biological Process	MBI3702_47426.31_at
embryo development	GO:0009790	AT2G46140	0.00152	1.9	0.19	0.37	Biological Process	MBI3702_45076.3_at
embryo development	GO:0009790	AT3G01610	0.000427	2.3	0.36	0.82	Biological Process	MBI3702_48507.3_at
embryo development	GO:0009790	AT3G10670	0.000898	-1.5	0.65	0.44	Biological Process	MBI3702_49123.31_at
embryo development	GO:0009790	AT3G12080	0.000148	1.6	0.29	0.46	Biological Process	MBI3702_48637.3_at
embryo development	GO:0009790	AT3G49240	0.000405	-1.4	1.17	0.81	Biological Process	MBI3702_50421.31_at
embryo development	GO:0009790	AT3G52940	8.59e-05	-1.9	1.6	0.84	Biological Process	MBI3702_52319.21_s_at
embryo development	GO:0009790	AT3G59420	0.00205	-1.5	0.23	0.15	Biological Process	MBI3702_50599.3_at
embryo development	GO:0009790	AT4G21100	0.00164	1.5	0.09	0.12	Biological Process	MBI3702_56428.3_at
embryo development	GO:0009790	AT4G29060	0.00144	-1.6	0.22	0.14	Biological Process	MBI3702_54453.31_s_at
embryo development	GO:0009790	AT5G13790	2.71e-07	-4.6	0.41	0.09	Biological Process	MBI3702_33735.81_at MRT3702_20753C.2_at (4.98E-03)
embryo development	GO:0009790	AT5G16715	0.00792	-1.9	0.2	0.11	Biological Process	MBI3702_59543.3_at
embryo development	GO:0009790	AT5G22130	0.000198	2	0.27	0.55	Biological Process	MBI3702_58662.31_at
embryo development	GO:0009790	AT5G48840	0.000785	-2.1	1.05	0.49	Biological Process	MBI3702_58525.31_at MBI3702_58525.3_at (7.86E-03)
embryo development	GO:0009790	AT5G49930	0.00113	1.7	0.65	1.09	Biological Process	MBI3702_59495.31_at MBI3702_59495.3_at (6.36E-03)
embryo development ending in seed dormancy	GO:0009793	AT1G24590	0.00336	1.3	0.11	0.14	Biological Process	MRT3702_2282C.2_at
embryo development ending in seed dormancy	GO:0009793	AT1G69770	2.18e-08	-1.6	5.34	3.38	Biological Process	MBI3702_36577.31_at MBI3702_36577.3_at (2.59E-05)
embryo development ending in seed dormancy	GO:0009793	AT2G26060	0.00328	-2.2	0.54	0.24	Biological Process	MBI3702_47198.3_at
embryo development ending in seed dormancy	GO:0009793	AT2G26890	0.00182	2.2	0.47	1.02	Biological Process	MBI3702_46024.31_at
embryo development ending in seed dormancy	GO:0009793	AT2G30920	0.0085	-1.6	1.58	1.01	Biological Process	MBI3702_46535.31_at
embryo development ending in seed dormancy	GO:0009793	AT2G44060	0.000353	1.5	8.19	12.52	Biological Process	MBI3702_47426.31_at
embryo development ending in seed dormancy	GO:0009793	AT2G46140	0.00152	1.9	0.19	0.37	Biological Process	MBI3702_45076.3_at
embryo development ending in seed dormancy	GO:0009793	AT3G01610	0.000427	2.3	0.36	0.82	Biological Process	MBI3702_48507.3_at
embryo development ending in seed dormancy	GO:0009793	AT3G10670	0.000898	-1.5	0.65	0.44	Biological Process	MBI3702_49123.31_at
embryo development ending in seed dormancy	GO:0009793	AT3G12080	0.000148	1.6	0.29	0.46	Biological Process	MBI3702_48637.3_at
embryo development ending in seed dormancy	GO:0009793	AT3G49240	0.000405	-1.4	1.17	0.81	Biological Process	MBI3702_50421.31_at
embryo development ending in seed dormancy	GO:0009793	AT3G52940	8.59e-05	-1.9	1.6	0.84	Biological Process	MBI3702_52319.21_s_at
embryo development ending in seed dormancy	GO:0009793	AT3G54180	0.000241	-1.5	5.49	3.74	Biological Process	MBI3702_50299.31_at
embryo development ending in seed dormancy	GO:0009793	AT3G59420	0.00205	-1.5	0.23	0.15	Biological Process	MBI3702_50599.3_at
embryo development ending in seed dormancy	GO:0009793	AT4G21100	0.00164	1.5	0.09	0.12	Biological Process	MBI3702_56428.3_at
embryo development ending in seed dormancy	GO:0009793	AT4G29060	0.00144	-1.6	0.22	0.14	Biological Process	MBI3702_54453.31_s_at
embryo development ending in seed dormancy	GO:0009793	AT5G13790	2.71e-07	-4.6	0.41	0.09	Biological Process	MBI3702_33735.81_at MRT3702_20753C.2_at (4.98E-03)
embryo development ending in seed dormancy	GO:0009793	AT5G16715	0.00792	-1.9	0.2	0.11	Biological Process	MBI3702_59543.3_at
embryo development ending in seed dormancy	GO:0009793	AT5G48840	0.000785	-2.1	1.05	0.49	Biological Process	MBI3702_58525.31_at MBI3702_58525.3_at (7.86E-03)
embryo development ending in seed dormancy	GO:0009793	AT5G49930	0.00113	1.7	0.65	1.09	Biological Process	MBI3702_59495.31_at MBI3702_59495.3_at (6.36E-03)
embryo development ending in seed dormancy	GO:0009793	AT5G53290	0.003	-1.5	0.12	0.08	Biological Process	MBI3702_62788.3_s_at
polarity specification of adaxial/abaxial axis	GO:0009944	AT1G30490	0.00405	1.7	0.13	0.22	Biological Process	MBI3702_35131.8_a_at
polarity specification of adaxial/abaxial axis	GO:0009944	AT1G32240	0.00366	1.4	0.08	0.12	Biological Process	MRT3702_2903C.2_at
polarity specification of adaxial/abaxial axis	GO:0009944	AT2G26330	0.00465	1.4	2.12	3.05	Biological Process	MBI3702_46922.31_at
polarity specification of adaxial/abaxial axis	GO:0009944	AT5G60690	0.00355	1.9	0.69	1.29	Biological Process	MBI3702_35266.8_s_at
response to cold	GO:0009409	AT1G01060	0.0043	-1.6	0.18	0.11	Biological Process	MBI3702_35470.8_s_at
response to cold	GO:0009409	AT1G03680	0.00138	-1.3	3.07	2.35	Biological Process	MBI3702_42859.31_at
response to cold	GO:0009409	AT1G16880	0.0025	1.6	0.22	0.36	Biological Process	MBI3702_40266.3_at
response to cold	GO:0009409	AT1G23740	9.11e-09	-4	0.37	0.09	Biological Process	MBI3702_39588.31_at
response to cold	GO:0009409	AT1G62820	0.0037	1.7	0.17	0.29	Biological Process	MBI3702_43049.3_at
response to cold	GO:0009409	AT2G16500	0.00141	1.5	0.58	0.85	Biological Process	MBI3702_46146.3_at
response to cold	GO:0009409	AT2G37760	0.00227	-2.1	0.35	0.17	Biological Process	MBI3702_45864.3_at
response to cold	GO:0009409	AT3G11630	0.00918	-1.8	2.29	1.29	Biological Process	MBI3702_48024.3_at
response to cold	GO:0009409	AT3G12780	0.00381	1.4	1.27	1.82	Biological Process	MBI3702_51603.3_at
response to cold	GO:0009409	AT4G02020	0.00156	1.6	0.19	0.3	Biological Process	MBI3702_55583.3_s_at MBI3702_67774.8_s_at (9.15E-03)
response to cold	GO:0009409	AT4G09650	0.000664	-2	0.42	0.21	Biological Process	MBI3702_55204.3_at
response to cold	GO:0009409	AT4G21150	0.00289	-1.3	1.86	1.41	Biological Process	MBI3702_56408.31_at
response to cold	GO:0009409	AT4G25490	2.68e-05	-1.4	0.08	0.06	Biological Process	MBI3702_35183.81_a_at
response to cold	GO:0009409	AT5G04590	0.0025	-1.3	2.02	1.54	Biological Process	MBI3702_59309.31_at
response to cold	GO:0009409	AT5G15970	0.0074	2.5	1.15	2.87	Biological Process	MBI3702_24515.31_at
response to cold	GO:0009409	AT5G67320	0.00428	-1.5	1.04	0.67	Biological Process	MBI3702_58347.3_at
seed development	GO:0048316	AT1G19270	0.00418	1.4	0.15	0.21	Biological Process	MBI3702_37928.3_at
seed development	GO:0048316	AT2G16500	0.00141	1.5	0.58	0.85	Biological Process	MBI3702_46146.3_at
seed development	GO:0048316	AT2G17820	0.00491	-1.4	0.15	0.11	Biological Process	MBI3702_44667.31_at
seed development	GO:0048316	AT2G26060	0.00328	-2.2	0.54	0.24	Biological Process	MBI3702_47198.3_at
seed development	GO:0048316	AT2G26890	0.00182	2.2	0.47	1.02	Biological Process	MBI3702_46024.31_at
seed development	GO:0048316	AT2G30920	0.0085	-1.6	1.58	1.01	Biological Process	MBI3702_46535.31_at
seed development	GO:0048316	AT2G37260	9.67e-07	1.5	0.07	0.1	Biological Process	MBI3702_33566.8_s_at
seed development	GO:0048316	AT2G44060	0.000353	1.5	8.19	12.52	Biological Process	MBI3702_47426.31_at
seed development	GO:0048316	AT2G46140	0.00152	1.9	0.19	0.37	Biological Process	MBI3702_45076.3_at
seed development	GO:0048316	AT3G01610	0.000427	2.3	0.36	0.82	Biological Process	MBI3702_48507.3_at
seed development	GO:0048316	AT3G10670	0.000898	-1.5	0.65	0.44	Biological Process	MBI3702_49123.31_at
seed development	GO:0048316	AT3G12080	0.000148	1.6	0.29	0.46	Biological Process	MBI3702_48637.3_at
seed development	GO:0048316	AT3G49240	0.000405	-1.4	1.17	0.81	Biological Process	MBI3702_50421.31_at
seed development	GO:0048316	AT3G52940	8.59e-05	-1.9	1.6	0.84	Biological Process	MBI3702_52319.21_s_at
seed development	GO:0048316	AT3G59420	0.00205	-1.5	0.23	0.15	Biological Process	MBI3702_50599.3_at
seed development	GO:0048316	AT4G02020	0.00156	1.6	0.19	0.3	Biological Process	MBI3702_55583.3_s_at MBI3702_67774.8_s_at (9.15E-03)
seed development	GO:0048316	AT4G02280	0.00184	2.4	0.29	0.69	Biological Process	MBI3702_55506.31_at
seed development	GO:0048316	AT4G21100	0.00164	1.5	0.09	0.12	Biological Process	MBI3702_56428.3_at
seed development	GO:0048316	AT4G29060	0.00144	-1.6	0.22	0.14	Biological Process	MBI3702_54453.31_s_at
seed development	GO:0048316	AT5G13790	2.71e-07	-4.6	0.41	0.09	Biological Process	MBI3702_33735.81_at MRT3702_20753C.2_at (4.98E-03)
seed development	GO:0048316	AT5G16715	0.00792	-1.9	0.2	0.11	Biological Process	MBI3702_59543.3_at
seed development	GO:0048316	AT5G48840	0.000785	-2.1	1.05	0.49	Biological Process	MBI3702_58525.31_at MBI3702_58525.3_at (7.86E-03)
seed development	GO:0048316	AT5G49930	0.00113	1.7	0.65	1.09	Biological Process	MBI3702_59495.31_at MBI3702_59495.3_at (6.36E-03)
specification of axis polarity	GO:0065001	AT1G30490	0.00405	1.7	0.13	0.22	Biological Process	MBI3702_35131.8_a_at
specification of axis polarity	GO:0065001	AT1G32240	0.00366	1.4	0.08	0.12	Biological Process	MRT3702_2903C.2_at
specification of axis polarity	GO:0065001	AT2G26330	0.00465	1.4	2.12	3.05	Biological Process	MBI3702_46922.31_at
specification of axis polarity	GO:0065001	AT5G60690	0.00355	1.9	0.69	1.29	Biological Process	MBI3702_35266.8_s_at
thylakoid membrane organization	GO:0010027	AT3G10670	0.000898	-1.5	0.65	0.44	Biological Process	MBI3702_49123.31_at
thylakoid membrane organization	GO:0010027	AT3G24590	0.000165	1.4	1.04	1.46	Biological Process	MBI3702_48495.31_at
thylakoid membrane organization	GO:0010027	AT3G47450	3.42e-05	-1.8	0.2	0.11	Biological Process	MBI3702_51864.3_at
thylakoid membrane organization	GO:0010027	AT5G12130	0.00559	2.1	0.63	1.34	Biological Process	MBI3702_61785.21_at
thylakoid membrane organization	GO:0010027	AT5G35220	0.00764	-1.6	5.32	3.26	Biological Process	MBI3702_57300.31_at
stromule	GO:0010319	AT1G16880	0.0025	1.6	0.22	0.36	Cellular Component	MBI3702_40266.3_at
stromule	GO:0010319	AT3G12780	0.00381	1.4	1.27	1.82	Cellular Component	MBI3702_51603.3_at
stromule	GO:0010319	AT5G04590	0.0025	-1.3	2.02	1.54	Cellular Component	MBI3702_59309.31_at
stromule	GO:0010319	AT1G03680	0.00138	-1.3	3.07	2.35	Cellular Component	MBI3702_42859.31_at
stromule	GO:0010319	AT3G11630	0.00918	-1.8	2.29	1.29	Cellular Component	MBI3702_48024.3_at
stromule	GO:0010319	AT4G09650	0.000664	-2	0.42	0.21	Cellular Component	MBI3702_55204.3_at
stromule	GO:0010319	AT1G23740	9.11e-09	-4	0.37	0.09	Cellular Component	MBI3702_39588.31_at
chloroplast stroma	GO:0009570	AT1G56500	0.00531	4.6	0.14	0.63	Cellular Component	MBI3702_38532.3_at
chloroplast stroma	GO:0009570	AT5G63890	0.0037	1.9	0.25	0.49	Cellular Component	MBI3702_60842.3_at
chloroplast stroma	GO:0009570	AT4G27800	0.00123	1.7	0.57	0.98	Cellular Component	MBI3702_54310.21_s_at
chloroplast stroma	GO:0009570	AT1G16880	0.0025	1.6	0.22	0.36	Cellular Component	MBI3702_40266.3_at
chloroplast stroma	GO:0009570	AT4G08390	0.00515	1.5	0.1	0.15	Cellular Component	MBI3702_53615.2_at
chloroplast stroma	GO:0009570	AT3G12780	0.00381	1.4	1.27	1.82	Cellular Component	MBI3702_51603.3_at
chloroplast stroma	GO:0009570	AT5G16400	0.00717	1.3	0.12	0.16	Cellular Component	MBI3702_59731.3_at
chloroplast stroma	GO:0009570	AT5G04590	0.0025	-1.3	2.02	1.54	Cellular Component	MBI3702_59309.31_at
chloroplast stroma	GO:0009570	AT1G03680	0.00138	-1.3	3.07	2.35	Cellular Component	MBI3702_42859.31_at
chloroplast stroma	GO:0009570	AT5G66720	0.00462	-1.5	1.24	0.83	Cellular Component	MBI3702_57685.31_a_at
chloroplast stroma	GO:0009570	AT3G10670	0.000898	-1.5	0.65	0.44	Cellular Component	MBI3702_49123.31_at
chloroplast stroma	GO:0009570	AT5G63310	0.00251	-1.5	8.03	5.39	Cellular Component	MBI3702_60374.31_at
chloroplast stroma	GO:0009570	AT4G29060	0.00144	-1.6	0.22	0.14	Cellular Component	MBI3702_54453.31_s_at
chloroplast stroma	GO:0009570	AT1G63970	0.00809	-1.6	0.47	0.3	Cellular Component	MBI3702_39125.31_at
chloroplast stroma	GO:0009570	AT1G14030	0.00234	-1.7	0.14	0.08	Cellular Component	MBI3702_36635.3_at
chloroplast stroma	GO:0009570	AT5G56500	0.00494	-1.8	1.54	0.86	Cellular Component	MBI3702_61717.2_at
chloroplast stroma	GO:0009570	AT3G11630	0.00918	-1.8	2.29	1.29	Cellular Component	MBI3702_48024.3_at
chloroplast stroma	GO:0009570	AT2G19940	0.00746	-1.9	0.17	0.09	Cellular Component	MBI3702_46845.3_at
chloroplast stroma	GO:0009570	AT5G16715	0.00792	-1.9	0.2	0.11	Cellular Component	MBI3702_59543.3_at
chloroplast stroma	GO:0009570	AT4G09650	0.000664	-2	0.42	0.21	Cellular Component	MBI3702_55204.3_at
chloroplast stroma	GO:0009570	AT1G23740	9.11e-09	-4	0.37	0.09	Cellular Component	MBI3702_39588.31_at
plastid stroma	GO:0009532	AT1G56500	0.00531	4.6	0.14	0.63	Cellular Component	MBI3702_38532.3_at
plastid stroma	GO:0009532	AT5G63890	0.0037	1.9	0.25	0.49	Cellular Component	MBI3702_60842.3_at
plastid stroma	GO:0009532	AT4G27800	0.00123	1.7	0.57	0.98	Cellular Component	MBI3702_54310.21_s_at
plastid stroma	GO:0009532	AT1G16880	0.0025	1.6	0.22	0.36	Cellular Component	MBI3702_40266.3_at
plastid stroma	GO:0009532	AT4G08390	0.00515	1.5	0.1	0.15	Cellular Component	MBI3702_53615.2_at
plastid stroma	GO:0009532	AT3G12780	0.00381	1.4	1.27	1.82	Cellular Component	MBI3702_51603.3_at
plastid stroma	GO:0009532	AT5G16400	0.00717	1.3	0.12	0.16	Cellular Component	MBI3702_59731.3_at
plastid stroma	GO:0009532	AT5G04590	0.0025	-1.3	2.02	1.54	Cellular Component	MBI3702_59309.31_at
plastid stroma	GO:0009532	AT1G03680	0.00138	-1.3	3.07	2.35	Cellular Component	MBI3702_42859.31_at
plastid stroma	GO:0009532	AT5G66720	0.00462	-1.5	1.24	0.83	Cellular Component	MBI3702_57685.31_a_at
plastid stroma	GO:0009532	AT3G10670	0.000898	-1.5	0.65	0.44	Cellular Component	MBI3702_49123.31_at
plastid stroma	GO:0009532	AT5G63310	0.00251	-1.5	8.03	5.39	Cellular Component	MBI3702_60374.31_at
plastid stroma	GO:0009532	AT4G29060	0.00144	-1.6	0.22	0.14	Cellular Component	MBI3702_54453.31_s_at
plastid stroma	GO:0009532	AT1G63970	0.00809	-1.6	0.47	0.3	Cellular Component	MBI3702_39125.31_at
plastid stroma	GO:0009532	AT1G14030	0.00234	-1.7	0.14	0.08	Cellular Component	MBI3702_36635.3_at
plastid stroma	GO:0009532	AT5G56500	0.00494	-1.8	1.54	0.86	Cellular Component	MBI3702_61717.2_at
plastid stroma	GO:0009532	AT3G11630	0.00918	-1.8	2.29	1.29	Cellular Component	MBI3702_48024.3_at
plastid stroma	GO:0009532	AT2G19940	0.00746	-1.9	0.17	0.09	Cellular Component	MBI3702_46845.3_at
plastid stroma	GO:0009532	AT5G16715	0.00792	-1.9	0.2	0.11	Cellular Component	MBI3702_59543.3_at
plastid stroma	GO:0009532	AT1G23740	9.11e-09	-4	0.37	0.09	Cellular Component	MBI3702_39588.31_at
plastid part	GO:0044435	AT1G16880	0.0025	1.6	0.22	0.36	Cellular Component	MBI3702_40266.3_at
plastid part	GO:0044435	AT3G24590	0.000165	1.4	1.04	1.46	Cellular Component	MBI3702_48495.31_at
plastid part	GO:0044435	AT3G12780	0.00381	1.4	1.27	1.82	Cellular Component	MBI3702_51603.3_at
plastid part	GO:0044435	AT5G04590	0.0025	-1.3	2.02	1.54	Cellular Component	MBI3702_59309.31_at
plastid part	GO:0044435	AT1G03680	0.00138	-1.3	3.07	2.35	Cellular Component	MBI3702_42859.31_at
plastid part	GO:0044435	AT3G04260	0.000319	-1.6	2.7	1.73	Cellular Component	MBI3702_52579.31_at
plastid part	GO:0044435	AT3G11630	0.00918	-1.8	2.29	1.29	Cellular Component	MBI3702_48024.3_at
plastid part	GO:0044435	AT4G09650	0.000664	-2	0.42	0.21	Cellular Component	MBI3702_55204.3_at
plastid part	GO:0044435	AT1G23740	9.11e-09	-4	0.37	0.09	Cellular Component	MBI3702_39588.31_at
protein homodimerization activity	GO:0042803	AT4G16780	1.27e-10	2.5	2.44	6.09	Molecular Function	MBI3702_35184.8_a_at MRT3702_17264C.2_at (2.28E-08) MBI3702_35184.81_s_at (9.65E-06)
protein homodimerization activity	GO:0042803	AT1G04400	0.000468	1.4	0.15	0.22	Molecular Function	MBI3702_42808.31_a_at
protein homodimerization activity	GO:0042803	AT3G06930	0.0007	-1.4	4.81	3.48	Molecular Function	MBI3702_48802.21_a_at
protein homodimerization activity	GO:0042803	AT3G59420	0.00205	-1.5	0.23	0.15	Molecular Function	MBI3702_50599.3_at
protein homodimerization activity	GO:0042803	AT3G30530	0.00542	-1.7	0.12	0.07	Molecular Function	MRT3702_13482C.2_at MBI3702_33456.81_at (6.48E-03)
protein homodimerization activity	GO:0042803	AT2G26040	0.000372	-2	0.35	0.17	Molecular Function	MBI3702_13630.3_at
protein homodimerization activity	GO:0042803	AT5G48840	0.000785	-2.1	1.05	0.49	Molecular Function	MBI3702_58525.31_at MBI3702_58525.3_at (7.86E-03)
protein homodimerization activity	GO:0042803	AT5G13790	2.71e-07	-4.6	0.41	0.09	Molecular Function	MBI3702_33735.81_at MRT3702_20753C.2_at (4.98E-03)
protein dimerization activity	GO:0046983	AT4G16780	1.27e-10	2.5	2.44	6.09	Molecular Function	MBI3702_35184.8_a_at MRT3702_17264C.2_at (2.28E-08) MBI3702_35184.81_s_at (9.65E-06)
protein dimerization activity	GO:0046983	AT1G43850	0.00346	1.4	2.97	4.24	Molecular Function	MBI3702_39492.21_at
protein dimerization activity	GO:0046983	AT1G04400	0.000468	1.4	0.15	0.22	Molecular Function	MBI3702_42808.31_a_at
protein dimerization activity	GO:0046983	AT3G06930	0.0007	-1.4	4.81	3.48	Molecular Function	MBI3702_48802.21_a_at
protein dimerization activity	GO:0046983	AT3G59420	0.00205	-1.5	0.23	0.15	Molecular Function	MBI3702_50599.3_at
protein dimerization activity	GO:0046983	AT3G30530	0.00542	-1.7	0.12	0.07	Molecular Function	MRT3702_13482C.2_at MBI3702_33456.81_at (6.48E-03)
protein dimerization activity	GO:0046983	AT2G26040	0.000372	-2	0.35	0.17	Molecular Function	MBI3702_13630.3_at
protein dimerization activity	GO:0046983	AT5G48840	0.000785	-2.1	1.05	0.49	Molecular Function	MBI3702_58525.31_at MBI3702_58525.3_at (7.86E-03)
protein dimerization activity	GO:0046983	AT1G76790	0.00388	-2.7	0.99	0.36	Molecular Function	MBI3702_41621.3_at
protein dimerization activity	GO:0046983	AT5G13790	2.71e-07	-4.6	0.41	0.09	Molecular Function	MBI3702_33735.81_at MRT3702_20753C.2_at (4.98E-03)
guanyl ribonucleotide binding	GO:0032561	AT3G18820	0.00433	2.8	0.13	0.36	Molecular Function	MBI3702_52461.3_at
guanyl ribonucleotide binding	GO:0032561	AT1G14830	0.000651	2	0.13	0.25	Molecular Function	MBI3702_37600.3_at
guanyl ribonucleotide binding	GO:0032561	AT3G22980	0.00119	1.7	0.13	0.22	Molecular Function	MBI3702_47711.3_at
guanyl ribonucleotide binding	GO:0032561	AT3G12080	0.000148	1.6	0.29	0.46	Molecular Function	MBI3702_48637.3_at
guanyl ribonucleotide binding	GO:0032561	AT2G31680	0.00398	1.4	0.3	0.42	Molecular Function	MBI3702_46890.31_at
guanyl ribonucleotide binding	GO:0032561	AT1G70490	1.44e-05	1.4	13.03	18.14	Molecular Function	MBI3702_37323.31_at
guanyl ribonucleotide binding	GO:0032561	AT4G02080	0.00737	-1.3	12.69	9.56	Molecular Function	MBI3702_55511.31_at
guanyl ribonucleotide binding	GO:0032561	AT3G09900	0.0053	-1.4	9.42	6.77	Molecular Function	MBI3702_52850.31_at
guanyl ribonucleotide binding	GO:0032561	AT3G62560	3.99e-05	-1.4	0.51	0.37	Molecular Function	MBI3702_50089.31_at
guanyl ribonucleotide binding	GO:0032561	AT5G08650	8.58e-06	-1.4	0.39	0.28	Molecular Function	MBI3702_60686.31_at
guanyl ribonucleotide binding	GO:0032561	AT1G22740	0.00108	-1.5	0.29	0.19	Molecular Function	MBI3702_43070.31_at
guanyl ribonucleotide binding	GO:0032561	AT3G11730	0.00391	-1.6	1.56	0.97	Molecular Function	MBI3702_48191.3_at
guanyl ribonucleotide binding	GO:0032561	AT5G58370	8.92e-05	-1.8	0.36	0.2	Molecular Function	MBI3702_60477.3_at
guanyl ribonucleotide binding	GO:0032561	AT2G38840	0.00408	-1.8	0.85	0.48	Molecular Function	MBI3702_46250.31_at
guanyl ribonucleotide binding	GO:0032561	AT3G47450	3.42e-05	-1.8	0.2	0.11	Molecular Function	MBI3702_51864.3_at
ribonucleoprotein binding	GO:0043021	AT1G69410	0.00495	1.7	0.83	1.45	Molecular Function	MBI3702_37274.3_at
ribonucleoprotein binding	GO:0043021	AT3G49100	0.00115	-1.4	2	1.46	Molecular Function	MBI3702_16560.31_at
ribonucleoprotein binding	GO:0043021	AT5G46420	0.00134	-1.6	0.49	0.31	Molecular Function	MBI3702_62193.3_at
